# Supplementary material for: Therapeutic Potential of Solenopsis invicta Venom: A Scoping Review of Its Bioactive Molecules, Biological Aspects, and Health Applications
Source: Biomolecules. 2024 Nov 24;14(12):1499. doi: 10.3390/biom14121499 (PMC11673062; doi:10.3390/biom14121499)
Supplement: Supplementary file 1 [file biomolecules-14-01499-s001.zip]

Archive with 1 entries (1 files):
- biomolecules-3244058-supplementary.pdf
